# Supplementary material for: First Record of Colletotrichum anthrisci Causing Anthracnose on Avocado Fruits in Chile
Source: Pathogens. 2022 Oct 19;11(10):1204. doi: 10.3390/pathogens11101204 (PMC9611251; doi:10.3390/pathogens11101204)
Supplement: Supplementary file 1 [file pathogens-11-01204-s001.zip]

Archive with 2 entries (2 files):
- pathogens-1920499-supplementary Figures.pdf
- Table S1. Genbank accession numbers.pdf
